# Supplementary material for: C60- and CdS-Co-Modified Nano-Titanium Dioxide for Highly Efficient Photocatalysis and Hydrogen Production
Source: Materials (Basel). 2024 Mar 5;17(5):1206. doi: 10.3390/ma17051206 (PMC10934443; doi:10.3390/ma17051206)
Supplement: Supplementary file 1 [file materials-17-01206-s001.zip]

Archive with 1 entries (1 files):
- materials-2805728-supplementary.pdf
